# Supplementary material for: Age-dependent regulation of host seeking in Anopheles coluzzii
Source: Sci Rep. 2019 Jul 4;9:9699. doi: 10.1038/s41598-019-46220-w (PMC6609780; doi:10.1038/s41598-019-46220-w)
Supplement: Supplementary file 2 — Supplementary Table 1 [file 41598_2019_46220_MOESM2_ESM.xlsx]

## Sheet: Blad1
Supplementary table 1. Mean responses of the 49 AcolOrs to a set of 16 odorants and the two solvents used. n = 7-12.
	AgOr1	AgOr2	AgOr3	AgOr4	AgOr5	AgOr6	AgOr8	AgOr9	AgOr10	AgOr11	AgOr12	AgOr13	AgOr15	AgOr16	AgOr20	AgOr21	AgOr23	AgOr25	AgOr26	AgOr27	AgOr30	AgOr31	AgOr32	AgOr33	AgOr35	AgOr38	AgOr39	AgOr41	AgOr42	AgOr43	AgOr44	AgOr45	AgOr46	AgOr48	AgOr50	AgOr53	AgOr54	AgOr56	AgOr57	AgOr59	AgOr61	AgOr63	AgOr64	AgOr65	AgOr66	AgOr67	AgOr73	AgOr75	AgOr76
hexanoic acid	5	-0.428571	-3.88889	4.5	0.2	4	10.6	1	-1.1	9.6	9.4	9.6	7	1.1875	2.5	12.2	-1.8	-2.44444	0	1.75	9.75	-1.8	-3.91667	-3.83333	-6	0.555556	12.9	-4.375	-4.5	-9.375	-7	-2.73444	14.6667	5.14286	3.58333	-12.6	-2.9	4.1	0.333333	0.714286	0.25	1.0556	-2.8	1.4	-7	-4.88889	-3	3.625	2
L-(+)-lactic acid	-4.2	-4.85714	-5.55556	6.1	1.9	12.1111	10.7	-0.5	-5.5	5.2	-0.3	6.2	5	0.4375	-1	9.1	-3.4	-5.66667	1.1	-0.75	2	-3.5	-10.5	0.5	-18.9	-4.22222	4.2	-11.125	-10	-15.625	-12.5	-8.16722	1.11111	-0.285714	-4.41667	-15.3	-9.3	0	-3.3	-5.14286	3.25	-4.15513	-5	0.4	-6.28571	-8.77778	-2	-2.5	0.666667
6-methyl-5-hepten-2-one	-5	8.71429	-4.55556	24	6.1	11.7778	11.1	-1.5	-7.3	30.2	31.4	6.9	1	9.5	86.6	24.2	-4.4	-12.1111	14	0.375	42	17.1	-3.83333	-11.5	-17.4	1.66667	20.4	-14.125	-11	-14.625	-11.8333	-4.515	67.1111	3.85714	41.1667	-16.4	-3.8	29.5	36	-2.28571	6.375	15.7009	-1.8	-0.5	-13.1429	-11.3333	-4.55556	14.75	-0.888889
geranyl acetone	0.4	-2.85714	-2.33333	6.3	-0.1	0.555556	2.7	0	-5.6	11.8	2	-1.7	-2	5.125	40.2	4.3	-5.5	-11.8889	27.1	10.125	26.75	60.1	84.1667	-6.66667	54	-4.33333	8.1	-7.625	-4.75	-18.75	-11.1667	15.3075	26.8889	0.857143	11.0833	-10.5	-5	25.5	9.3	2.28571	0.75	7.64726	12.7	1.1	-7.42857	-7.66667	-3.9	16.5	19
indole	8.5	77.7143	-6	4.7	0.4	24.7778	7.8	0	89.9	36	46.8	42.3	38	3.5625	26.5	2.5	-3.6	-5.55556	0.2	-1.875	-1	-6.5	0.0833333	-7.66667	-4.3	74.8889	17.1	-3.875	-2.5	-10.375	-8.16667	4.86889	1.66667	-0.428571	22.8333	-16.1	-2.1	2.6	10.1	-0.428571	1.125	2.41367	-3.2	-0.5	-7.71429	-2	-2.4	3.25	-1.88889
4-ethylphenol	69.2222	2.14286	-3.22222	50.2	0.3	8.88889	9.4	22	19	15.8	70.6	59.9	17	19.6875	11.8	2	-5.6	-3.55556	0.2	3	6.375	-3.5	2.41667	-9.83333	-2.2	81.3333	28.6	-5.75	-6	-9.5	-8.16667	6.74	4.33333	0.285714	9.83333	-11.1	-2.2	15.9	6.4	-3.85714	0.375	2.67102	-1.1	44.7	-6.85714	-4.75	-2.2	1.25	-5.11111
4-methylphenol	95.3	1.85714	-3.11111	15.8	0.9	7	7.5	22	31.1	17.8	45.1	87.6	38	12.3125	13.8	1.3	-3.8	-4.55556	-0.4	0	1.75	-3.6	-0.5	-4.66667	-5.3	48.4444	20.6	-3.125	-4.75	-10.75	-4.5	3.18528	2.33333	0.428571	4.75	-6.4	-3.7	9.1	1.5	-2.14286	0.125	0.917933	-1.4	14.3	-2.85714	-2.77778	-2.6	-0.875	-2.55556
2-methylphenol	50	32.1429	-4.88889	5.7	2.5	24	3.9	29	61.6	29.2	51.1	75.9	79	17.9375	39.2	3.2	-6.2	-9.22222	0.8	-0.625	1.125	-3.8	6.66667	-8.66667	-7.3	20.7778	13.5	-2.625	-4.5	-11.375	-9.5	-0.682222	3.88889	0.571429	23.0833	-17.9	-5.3	11.9	4.5	-2.57143	0.625	1.8115	-3.1	19.9	-10.8571	-2.77778	-2.7	2.125	-3.33333
phenol	78.6	3.57143	-5	6.3	-0.1	10.6667	6.2	0	2.9	2	10.6	47.8	12	0.875	4.5	2.3	-3.3	-6.77778	0.6	-1.125	1.125	-2.2	-4.75	-4.66667	-4.4	13.3333	12	-4	-3	-9.75	-6	-1.34333	2.25	0.142857	-1.75	-13.9	-0.6	2.2	0.9	-4.85714	0.25	-1.67076	-2.1	0.8	-6.14286	-2.77778	-1.5	1.375	-3
3-methyl-1-butanol	3.4	-1.42857	-0.333333	4.4	0.8	1.66667	10.4	2	-0.6	15.2	11.5	2.6	1	0.0625	3.1	4.6	0.5	-2.55556	-0.9	0.125	0.125	0.2	-6.08333	-1	-5.7	5.625	0.6	-3.5	-3.25	-9.125	-5.5	-2.77333	-0.333333	0.428571	13.8333	-4.6	-2.5	4.9	10.1	-4.71429	0	1.4341	-1.8	-0.6	-3.14286	-3.66667	0.6	2.75	0.444444
1-hexen-3-ol	1.2	1	-2.22222	3.1	2.8	2.11111	28.1	2	-2	18.6	16.2	0.8	0	3.5	6.7	5.9	-1.8	-5	3.9	0.75	6.25	-3	-7	-4.66667	-7.7	2.33333	4.7	-8.125	-5.25	-9.5	-6.66667	-4.4875	4.11111	-0.857143	7.41667	-10.4	-2.7	5.6	3.2	-6	1.125	-0.299187	-3.1	-0.3	-3.57143	-6.66667	-2.4	2.125	0.444444
dodecanoic acid	4.3	1	-4	2.2	0.8	0.777778	9.1	-1	-1.2	19.2	5.9	0.3	4	-0.375	1.9	3.3	-2.4	-3.22222	0.5	0.5	1.125	-0.6	-6.25	-1.66667	-6.5	0.888889	0.5	-5.5	-5	-8.75	-3.66667	-3.65444	0.888889	0.857143	4.83333	-6.7	1.4	-0.9	-1.4	-2.28571	-1	-0.796079	-3.6	-1	-3.57143	-2.77778	-0.4	0.25	-0.333333
decanoic acid	1.4	0.5	-2	2.9	-0.5	0.222222	12.4	0.5	-1.4	17	3	-0.3	1	0.25	4.9	3.7	-1.3	-2.33333	1.1	1.375	0.75	-1.4	-5.41667	-0.833333	-2.33333	0.777778	1	-2	-5	-10.25	-7.2	-3.26556	3.66667	3.85714	2.33333	-7.3	-3.4	2.3	-0.7	-0.571429	2.25	-0.0829841	-3	-0.4	-5.14286	-5	0.2	1.875	0.333333
2-oxo-pentanoic acid	0.8	0.571429	-2.11111	1.5	0.3	1.55556	9.8	0.5	-1.6	22	3.9	0.9	1	0.25	1.4	3.6	-2.8	-3.33333	-0.7	1.875	4.375	-2.9	-5.58333	-2.83333	-7.6	1.33333	2.1	-2.875	-6.25	-9.75	-6	-4.03583	3.11111	1.71429	3.41667	-9.6	-3.5	-0.1	0.3	-2	0.25	-1.04438	-6.3	-0.1	-3.28571	-2.77778	-1.4	1.75	-1.44444
2-oxo-butanoic acid	0.3	-0.714286	-1.44444	3.1	6.4	4.55556	8	0.5	-2.3	16.8	6.1	0.4	2	1.5	-1.8	3.3	-2.1	-4.77778	-2	0.375	0.875	-3.3	-5.91667	-3.16667	-7.2	-0.777778	2.2	-6.75	-4	-9.375	-7.83333	-4.61194	1.33333	0.714286	3.75	-10.3	-6.8	-0.4	-2.3	-2.71429	-0.375	-2.17036	-4	-0.6	-4.57143	-5.55556	-0.3	2.875	-0.666667
ammonia	-0.7	-0.714286	-1	3.1	-0.3	2.11111	11.4	-1.5	-3	0.6	3.7	4	1	6.375	-0.8	7.4	0.1	-4	-0.6	1.125	4.375	-1	-5.58333	-4.16667	-6.5	1.44444	2.5	-5.375	-4.25	-10.5	-6.5	-3.99306	7.55556	-0.571429	-0.75	-9.9	-2.4	0.9	-1.5	-1.14286	0.625	-1.11768	-4.4	0.3	-6.42857	-5.22222	0.1	-0.375	-1.11111
MTBE	1.4	-0.571429	-2.11111	3	0.4	0.333333	7.9	-0.5	0	4.75	0.5	1	0	0.5	1.8	3.1	-1.4	-2	-2.88889	0.25	-1.125	-1.1	-4.75	-2.16667	-6	4.55556	-0.6	-3.375	-2.5	-7.75	-5.5	-2.91861	-0.333333	0.571429	4.81818	-8.4	-1.8	2.2	1.2	-1.85714	-1.125	-0.764448	-2.9	2	-4.28571	-0.333333	0	1.125	-0.111111
water	1.5	-1.14286	-4	4.6	0.7	4.44444	14.9	0	-1.9	2.2	1.3	5.2	3	0.375	0.4	5.6	-1.3	-1.44444	-1	1.875	0.875	-0.9	-6.58333	-4.33333	-7.3	2.33333	1.6	-3.75	-3.25	-9.375	-6.33333	-3.78917	5.77778	0.285714	-1.33333	-10.3	-2.4	-0.9	-2.2	-3	0.375	-1.7484	-4.8	0.4	-4.28571	-2.44444	-2	0.25	-0.333333
[truncated: 1 more columns]
